# Supplementary material for: Cytokine and Chemokine Receptor Patterns of Human Malignant Melanoma Cell Lines
Source: Int J Mol Sci. 2022 Feb 28;23(5):2644. doi: 10.3390/ijms23052644 (PMC8910570; doi:10.3390/ijms23052644)
Supplement: Supplementary file 1 [file ijms-23-02644-s001.zip]

Archive with 1 entries (1 files):
- ijms-1605664-supplementary.xlsx
