# Supplementary material for: Cytokine and Chemokine Receptor Patterns of Human Malignant Melanoma Cell Lines
Source: Int J Mol Sci. 2022 Feb 28;23(5):2644. doi: 10.3390/ijms23052644 (PMC8910570; doi:10.3390/ijms23052644)
Supplement: Supplementary file 1 [file ijms-23-02644-s001.zip › ijms-1605664-supplementary.xlsx]

## Sheet: Munka1
Supplementary Table S1. Relative expression level of chemokine and cytokine receptors. Data are presented as mean 2^-∆Ct of two independent experiments.
	WM1366	WM983A	WM278	WM3211	WM793B	A2058	WM902B	WM39	WM3248	WM1361	M24	WM165-1	HT168	HT168 M1	WM239A	WM266-4	WM1617	WM35
	mean 2^-∆Ct	mean 2^-∆Ct	mean 2^-∆Ct	mean 2^-∆Ct	mean 2^-∆Ct	mean 2^-∆Ct	mean 2^-∆Ct	mean 2^-∆Ct	mean 2^-∆Ct	mean 2^-∆Ct	mean 2^-∆Ct	mean 2^-∆Ct	mean 2^-∆Ct	mean 2^-∆Ct	mean 2^-∆Ct	mean 2^-∆Ct	mean 2^-∆Ct	mean 2^-∆Ct
CCR1	3.91249e-05	4.32749e-06	2.3702e-06	1.90442e-05	1.42407e-05	0.00822955	0.000561042	1.2956e-05	1.47911e-07	1.7874e-05	6.13646e-07	4.00672e-07	0	0.0816163	1.92966e-06	6.03931e-06	2.91752e-07	0.000102549
CCR2	1.13531e-05	1.92404e-06	3.66937e-06	5.84625e-05	9.50462e-06	3.86211e-07	1.49481e-07	1.87487e-06	5.35401e-06	3.05817e-06	0.000136145	7.28436e-05	4.46329e-07	0.00369243	0.000429788	0.000711732	0.00018317	2.87845e-06
CCR3	0.000371475	0.000302314	0.000103373	0.00584231	0.0001121	5.02168e-05	0.000643994	4.9344e-05	3.6472e-05	0.000321524	0.00163858	4.93623e-05	4.72672e-05	2.74065e-05	6.8145e-05	0.00126107	0.000137227	0.000806818
CCR4	0.000177758	6.18465e-05	1.54532e-05	0.000148955	5.99426e-05	3.49238e-05	6.35832e-05	0.000523884	3.06215e-05	5.75913e-05	0.00162014	6.21586e-05	4.71858e-05	3.55765e-05	7.86215e-05	0.00278741	7.28231e-05	0.000197997
CCR5	0.00687058	3.47603e-06	0.0181091	1.15231e-05	0.000677335	2.67848e-07	1.49481e-07	1.7618e-06	0.00235548	3.21209e-05	1.52758e-06	3.15152e-06	2.59953e-07	0.00207714	1.07302e-05	0.0211061	0.0147856	2.30211e-06
CCR6	3.5216e-05	1.09803e-05	1.79727e-05	3.87714e-05	5.69971e-05	3.67632e-05	4.71025e-05	2.95975e-05	1.92699e-05	1.37841e-05	7.09304e-05	1.60612e-05	3.1346e-06	4.23693e-06	1.59188e-05	8.4716e-05	4.25951e-06	0.000172469
CCR7	0.000385948	8.69395e-05	3.41073e-05	0.012557	0.000209418	9.41975e-05	0.000324352	0.000236051	6.56226e-05	0.000234365	0.000538696	0.000162444	8.45574e-05	0.000101424	0.000162441	0.0118039	0.0001344	0.00047227
CCR8	0.00518258	0.00131695	0.000699969	0.0045969	0.00177772	0.00247664	0.00177075	0.0030389	0.00112939	0.00170399	0.00376299	0.00163599	0.00101525	0.00134188	0.00114459	0.0227979	0.00127087	0.00296418
CCR9	0.000936786	0.00126127	0.000349807	0.00157705	0.00157318	0.00159054	0.0014608	0.00382748	0.000535234	0.0005916	0.00252504	0.000827376	0.000350186	6.07607e-06	0.00103128	0.0412883	0.000567364	0.0060033
CCR10	0.000496579	2.05795e-05	3.10947e-05	0.000215349	0.000115181	9.45552e-05	3.2082e-05	4.21681e-05	0.000177874	9.96925e-06	6.31148e-05	4.36316e-05	8.18482e-05	0.000110301	3.04648e-05	0.00072529	0.000688462	5.23232e-05
CCRL1	0.00778624	0.00120174	0.00485288	0.00348382	0.00594877	0.00256239	0.00351857	0.0059289	0.00130649	0.00318064	0.00595387	0.00208441	0.000843583	0.00155964	0.00341312	0.121081	0.00200977	0.00371505
CXC3CR1	3.54004e-05	4.84428e-05	7.54493e-06	4.14288e-05	8.68455e-05	3.56376e-05	5.34315e-05	3.70913e-05	2.30494e-05	2.2588e-05	0.00129782	4.03705e-05	2.89649e-05	3.72255e-05	7.66364e-05	6.92562e-05	4.35323e-05	0.00010397
CXCR1	3.09594e-06	5.63616e-07	1.12755e-06	2.66507e-05	5.58232e-06	0.00431495	4.80496e-06	0.000109674	1.31942e-06	1.23866e-06	0.000118476	7.83322e-06	2.49741e-07	5.89509e-07	3.24129e-06	0.000274227	6.23407e-05	2.85291e-06
CXCR2	0.000908845	7.1323e-05	0.000369004	0.000230747	0.000126253	0.000107385	5.26131e-05	3.81291e-05	0.000374029	3.68478e-05	0.000662885	3.45928e-05	2.6292e-05	2.65345e-05	1.11868e-05	0.00144525	1.44462e-05	5.41723e-05
CXCR3	0.00044734	8.25512e-05	2.71128e-05	0.000103226	0.000118344	7.31536e-05	6.56785e-05	5.23956e-05	0.000130247	4.88343e-05	5.91787e-05	3.4031e-05	2.11728e-05	1.33899e-05	1.06879e-05	0.000768035	1.63361e-05	7.67913e-05
CXCR4	0.000417262	0.00337585	2.68646e-05	9.39782e-06	5.82284e-06	0.00026953	5.04963e-05	0.000101168	4.05609e-06	1.04139e-06	0.000488838	0.00236014	7.72557e-05	0.00157053	0.00119732	8.26466e-06	0.000580738	2.82059e-07
CXCR5	0.000159776	2.00014e-06	4.61717e-07	8.80432e-05	1.54672e-05	0.000430092	1.93533e-06	3.58584e-07	1.29729e-06	2.61084e-05	2.54054e-07	4.00672e-07	1.88365e-07	1.88606e-07	6.19837e-07	0.00038509	2.79626e-07	4.3839e-06
CXCR6	0.00385748	0.00131585	0.000202375	0.00444262	0.000800567	0.000397456	0.0051021	0.00340939	0.00076118	0.00197237	0.00185469	0.000610217	0.000490215	0.000446792	0.000563279	0.0337944	0.00240926	0.00823508
CXCR7	7.96846e-05	5.32777e-06	5.83178e-06	2.40578e-05	1.05162e-05	3.64258e-06	6.12712e-06	4.79457e-06	9.76438e-06	3.52675e-05	0.000264768	4.17289e-06	1.08657e-05	2.88214e-06	1.59928e-05	0.000251923	2.76565e-06	0.000537181
XCR1	1.61333e-05	2.54628e-06	1.50176e-06	5.00504e-05	1.13764e-05	8.28239e-07	1.469e-05	1.00941e-05	7.45211e-06	7.2726e-06	0.000136775	1.80028e-06	1.50851e-06	1.88606e-07	6.02955e-06	1.26543e-05	8.88051e-07	6.86274e-05
IL1R1	0.00404861	0.000906824	0.00690734	0.00603531	0.0162783	0.000336322	0.00416642	0.00163215	0.0118787	0.000286985	0.000235256	0.00339172	0.000113112	5.30799e-06	0.000778333	0.0236894	0.0192562	0.00110035
IL1R2	0.00147013	3.35226e-05	2.54481e-05	4.6824e-07	6.12229e-05	1.12599e-05	0.00034489	3.97063e-05	0.00222534	7.71076e-06	1.11602e-05	1.43496e-05	1.26151e-05	6.30672e-06	7.92161e-05	0.00263555	0.00024643	0.000199175
IL1RAP	0.0224866	0.010271	0.0135	0.000644214	0.00884286	0.000844463	0.000225345	0.0173347	0.0170787	0.00350502	0.0150415	0.0153419	0.000291001	0.000826669	0.0259432	0.0723021	0.00140931	0.0138311
IL1RAPL2	4.43054e-05	1.16093e-05	9.42352e-06	2.90077e-05	1.50747e-05	3.37858e-06	3.20458e-05	1.24767e-06	3.05405e-06	4.05388e-05	8.2623e-05	5.19421e-07	1.97537e-06	8.73529e-07	6.19837e-07	9.67655e-05	2.91752e-07	5.07422e-05
IL1RL1	8.0102e-06	2.16336e-07	1.655e-05	0.00482402	1.24654e-05	3.97616e-06	4.03297e-06	3.58584e-07	0.000102328	5.82034e-06	2.54054e-07	4.27352e-06	1.88365e-07	1.88606e-07	1.6538e-06	1.48357e-06	2.91752e-07	4.22454e-06
IL1RL2	3.1898e-07	0.0108852	9.19392e-05	2.54407e-05	2.68235e-07	1.65869e-05	1.49481e-07	0.000489552	1.18329e-06	5.49936e-06	9.30168e-07	0.00104783	1.88365e-07	5.83609	0.000356478	6.9802e-05	1.65823e-05	1.63827e-05
IL1RN	1.96799e-05	7.20416e-05	8.02277e-05	1.29045e-05	2.86741e-07	0.000127951	1.49481e-07	0.000196083	0.00032361	1.42079e-07	0.00396435	0.00223194	6.88647e-05	8.81486e-05	0.0230625	0.000226819	0.00018119	4.09497e-07
IL2RA	7.04573e-06	2.02402e-06	1.55367e-07	1.94624e-05	9.31559e-06	2.67848e-07	2.04915e-06	8.34169e-07	3.18548e-07	3.19935e-06	1.53301e-05	4.00672e-07	1.88365e-07	1.88606e-07	6.19837e-07	1.02906e-05	2.91752e-07	8.30145e-07
IL2RB	0.00357875	0.000479862	0.000779098	0.00151177	0.00185575	0.000939069	0.0019329	0.000493414	0.0126323	0.00121822	0.000631372	0.000435925	0.00127042	0.000981862	0.000373211	0.0534009	0.032467	0.00386133
IL2RG	4.59571e-06	2.16336e-07	2.75266e-07	1.06566e-05	3.81789e-07	3.22762e-06	2.9487e-07	3.58584e-07	0.000173964	1.94603e-06	6.53281e-07	2.97285e-06	1.88365e-07	1.88606e-07	6.78093e-07	2.90346e-05	2.91752e-07	4.09497e-07
IL3RA	3.22203e-05	0.00263132	0.000616965	1.06714	0.00348054	4.10817e-07	0.137977	1.7757e-05	0.000375184	9.46111e-06	0.0158711	0.00469151	0.00035841	1.22722e-05	0.000720996	0.000994757	0.00163127	0.000293684
IL4R	0.0071136	0.000567828	0.00108063	0.00574143	0.000707249	0.00184068	0.000674238	0.00312571	0.00117774	0.00854561	0.00304732	0.000628576	0.00119955	0.00165028	0.00211457	0.0223739	0.000846014	0.00184483
IL5RA	4.52671e-05	2.81195e-06	1.55367e-07	5.76283e-06	2.77488e-07	0.000478752	3.13417e-06	0.0018656	0.0107186	3.05057e-07	2.54054e-07	4.0692e-07	1.88365e-07	2.60909e-06	6.19837e-07	0.0169561	1.73262e-06	4.15275e-06
IL6R	0.00139981	0.0120159	0.00126802	0.00205636	0.0044738	0.0049697	0.0372963	0.00391041	0.00546103	0.000837061	0.000168811	0.00118112	0.00307075	0.00536077	0.00136347	0.19163	0.00250632	0.0269379
IL6ST	0.172261	0.000240912	5.70559e-05	0.000507315	0.000702066	2.67848e-07	0.00184241	3.58584e-07	5.98527e-06	0.00254788	3.87129e-07	4.00672e-07	1.88365e-07	1.88606e-07	2.25349e-05	6.03931e-06	2.91752e-07	0.00187708
IL7R	0.118287	0.00656453	0.0141974	0.0014266	0.00786815	0.00107211	0.00117733	8.04116e-06	0.0167753	0.00885613	0.00539188	0.0284294	0.0259087	0.0117451	0.0130059	0.00191504	5.95772e-05	0.00547219
IL8RA	7.98143e-06	3.37049e-06	3.80543e-06	0.0304782	6.35713e-06	2.90311e-06	7.40452e-06	1.48621e-06	1.96287e-06	3.60704e-06	4.60018e-06	4.00672e-07	1.88365e-07	1.88606e-07	3.39831e-06	6.03931e-06	3.90085e-07	7.38563e-06
IL8RB	4.77384e-06	4.32904e-05	9.08076e-07	1.90923e-05	1.42819e-06	0.0143284	1.18079e-06	3.58584e-07	1.97029e-05	5.42271e-05	1.6716e-06	4.00672e-07	1.88365e-07	0.00173461	5.21903e-06	6.03931e-06	2.91752e-07	9.40258e-05
IL9R	5.34527e-05	2.34347e-05	1.02041e-05	2.63955e-07	2.46975e-05	3.08441e-05	0.000356625	1.94228e-05	6.05061e-06	1.69678e-05	7.63004e-06	9.36077e-06	1.0231e-05	6.0438e-06	7.75764e-05	0.00146745	0.000180616	0.000120135
IL10RA	0.00021153	0.000158071	5.09782e-05	0.000147214	0.000127493	6.21338e-05	0.0003127	0.000176398	6.80067e-05	0.000168993	7.56835e-05	0.000118147	4.5791e-05	3.46447e-05	0.00018824	0.00189931	7.21929e-05	0.000422128
IL10RB	0.0122976	0.00370485	0.000351651	0.00204363	0.00261495	0.000156562	0.00346721	9.41505e-06	0.000411827	0.00473692	4.1918e-06	1.35226e-05	1.13398e-05	1.93145e-05	3.61706e-06	0.000118961	3.94565e-06	0.00394045
IL11RA	3.01763e-06	4.73183e-06	1.32533e-07	0.00031667	1.28204e-05	4.4942e-07	4.99133e-05	3.58584e-07	1.38369e-06	6.03556e-05	2.54054e-07	4.61885e-07	1.88365e-07	7.41642e-07	0.000209959	6.03931e-06	2.91752e-07	1.42782e-05
IL12RB1	0.000326458	8.16389e-05	9.90238e-05	1.38342e-05	3.78286e-05	3.38585e-05	1.08268e-05	2.51625e-05	0.000136319	0.000134123	3.52193e-06	2.67074e-05	6.63321e-06	5.06553e-06	9.6984e-06	3.46913e-05	1.01783e-05	0.00203221
IL12RB2	4.61022e-06	0.000146309	1.55367e-07	2.63955e-07	2.77488e-07	2.67848e-07	1.49481e-07	1.21953e-05	3.71262e-07	1.42079e-07	0.00112028	0.0075993	0.00759896	1.89014e-07	6.19837e-07	49.8019	0.000198053	0.000160669
IL13RA1	0.0353506	0.00696377	0.00812629	0.0214329	0.00881011	0.00223052	0.00975883	3.04456e-05	0.00466716	0.0217474	5.65498e-07	3.79653e-05	3.13383e-05	1.93916e-05	0.000281198	0.00399349	0.0515102	0.0209476
IL13RA2	3.08912e-05	3.01634e-05	0.0831449	0.00166978	0.000469558	0.000223363	0.000178941	1.48939e-05	0.000451036	8.94309e-05	0.0135906	0.0118673	5.98495e-05	1.62859e-05	0.00197799	0.00514519	6.44529e-05	0.000440777
IL15RA	0.00371583	0.000235426	2.26467e-05	1.84997e-05	0.00012975	5.47627e-06	2.1714e-06	3.58584e-07	1.21498e-05	0.00137055	6.95454e-07	1.11036e-05	1.88365e-07	1.8864e-05	6.19837e-07	6.03931e-06	2.91752e-07	0.000178525
IL17RA	0.00444325	0.00274919	0.00118162	0.00241769	0.00511287	0.00120881	0.00686821	0.000549868	0.00174318	0.00693395	0.00124076	0.00220212	0.00180074	0.00189561	0.0005263	0.0049736	0.00199996	0.00668011
IL17RB	0.00476766	9.01825e-06	5.70782e-06	1.15288e-05	1.343e-05	1.84937e-06	0.000100233	3.58584e-07	1.32271e-07	7.77388e-05	2.54054e-07	0.00277413	0	1.88197e-07	6.19837e-07	6.03931e-06	3.03879e-07	3.15852e-05
IL17RC	0.00385124	0.000298784	0.00159359	0.000876856	0.000900604	0.000425536	0.00042513	2.16233e-05	0.000257359	0.000608327	4.18344e-05	4.20153e-05	3.3747e-05	4.26225e-05	1.0872e-05	5.71902e-05	3.32852e-05	0.00195268
IL17RD	8.28675e-05	2.94369e-06	2.17999e-06	3.01032e-06	4.85089e-06	1.94884e-06	4.19416e-06	3.58584e-07	1.32271e-07	3.58569e-05	2.54054e-07	4.00672e-07	0	0	6.19837e-07	6.03931e-06	2.91752e-07	1.39444e-05
IL17RE	0.000284614	6.93988e-05	3.86305e-05	9.62308e-05	6.15063e-05	0.000103889	3.53835e-05	3.55773e-05	2.72893e-05	0.000134272	5.01469e-05	1.06103e-05	5.20787e-05	6.89972e-05	3.42225e-05	0.000254404	1.00307e-05	0.000192028
IL18R1	0.00052797	0.00120243	0.00695012	7.11397e-05	0.00292921	2.73844e-05	0.00330088	2.09747e-05	0.000450329	9.08854e-06	0.000829889	0.00746276	0.000158509	0.000418394	0.000744276	0.00318891	0.000582771	0.000659994
IL18RAP	0.00187144	0.00011477	5.47958e-05	0.00100513	0.000592605	0.000338095	0.000556953	0.000441709	0.000204323	0.000268314	0.000180184	4.1853e-05	8.92945e-06	0.000133457	0.000101466	0.00669285	0.000213517	0.000224036
IL20RA	1.19153e-06	0.000379302	9.2512e-05	0.00231752	0	0.000304145	1.49481e-07	0.594328	2.14024e-06	1.42079e-07	3.41883e-05	7.45264e-06	6.69716e-05	1.97763e-06	9.66884e-06	0.00271233	2.50102e-05	0.00131706
IL20RB	0.0042532	0.000418546	0.000510661	0.000209672	0.000756196	0.00092194	0.00074443	0.000488705	0.000437082	0.000725215	0.00047207	0.00155177	9.43109e-05	0.000147399	0.000668201	0.00228239	0.000147765	0.0016175
IL21R	1.50512e-05	8.11082e-07	4.20414e-06	2.15943e-05	2.39594e-06	1.80166e-06	5.9702e-07	3.58584e-07	5.70296e-05	2.32661e-05	2.54054e-07	2.22051e-05	1.89671e-07	2.66193e-06	6.19837e-07	0.000933997	1.82721e-05	7.34895e-06
IL22RA1	0.000542139	0.000775631	0.000279964	0.000113998	0.000274174	0.000606743	0.000308588	4.00095e-05	0.000852393	0.00032261	7.27776e-05	0.000128698	0.000115885	0.000157241	0.000719088	0.00159225	2.20042e-05	0.000172873
IL22RA2	0.000322361	3.30045e-05	2.73415e-05	8.70752e-05	4.73323e-05	1.21484e-05	1.22056e-05	0.000114672	2.7743e-05	4.2542e-05	0.000580685	8.18716e-06	2.32377e-05	1.16822e-05	1.24164e-05	0.00026817	1.73721e-06	4.31426e-05
IL23R	3.3665	1.10243	1.50348	6.87159	2.69374	1.50918	1.91467	2.01825	1.46872	1.78179	2.50535	0.985784	0.481948	0.726767	1.00187	0.977735	0.726983	3.13303
IL27RA	0.0180233	0.00781139	0.00531611	0.0102858	0.0156763	0.0226107	0.0105658	0.00686064	0.00987757	0.0102328	0.00666193	0.103766	0.0157892	0.0193501	0.118141	0.3879	0.0121756	0.0242686
IL28RA	0.00267826	0.00143172	2.16599e-06	2.60958e-05	9.20724e-05	0.00179257	6.11044e-06	6.44715e-06	0.00246147	0.000166527	0.000398446	0.00304299	0.000557027	0.000711101	0.00551657	0.000247935	1.87077e-06	0.000546765
IL31RA	0.0117241	1.39195e-05	0.000988197	0.00684478	0.00408921	0.000153301	3.90878e-05	1.09738e-05	0.00192159	0.00148594	0.00588893	0.0160119	4.08077e-05	2.77185e-05	0.000608818	0.0002916	4.88957e-06	6.34031e-05
CD40	0.00471427	0.000847578	0.00653316	0.0111302	5.85543e-05	5.26115e-05	7.07095e-05	4.56479e-05	0.000536918	7.75873e-05	0.00138746	0.000120465	3.06102e-05	3.17432e-05	0.000162028	0.00109581	3.34852e-05	0.0028163
FAS	0.000967153	0.0115618	0.0111608	0.00113473	0.0144487	0.0109587	0.00491792	0.00723236	0.0105598	0.00859823	0.00988902	0.0338149	0.0102036	0.00545625	0.0470567	0.00490548	0.00282994	0.0157505
LTBR	0.0644719	0.0339989	0.0708575	0.106817	0.0848736	0.0808011	0.107716	0.0688354	0.0762662	0.0965972	0.0102722	0.167102	0.050957	0.0573892	0.125653	1.12763	0.0725432	0.278212
NGFR	7.85519e-05	0.24482	0.000370277	0.00029905	0.0165877	0.0213262	0.00288094	0.000462435	0.318061	0.00871771	0.0455965	0.00485421	0.0522131	0.229698	1.39325	0.180539	0.000450855	0.451375
TNFRSF1A	0.00159409	0.00108721	0.00160885	0.00284229	0.00268405	0.000918929	5.06684e-05	0.000259807	0.00307748	0.0030544	0.00126878	0.00394674	0.000454545	0.000159632	0.00532365	0.000206981	7.3078e-06	0.0093036
TNFRSF1B	0.00137657	0.00175721	0.00171471	0.00359765	0.00274102	0.00170117	5.58928e-05	0.00046464	0.00443247	0.00333941	0.0044357	0.00820278	0.00101842	0.000263184	0.00997491	0.000838696	6.8644e-05	0.0107706
TNFRSF4	7.27946e-06	4.96052e-06	1.55367e-07	1.892e-06	1.79025e-06	2.67848e-07	3.55098e-06	3.58584e-07	1.47911e-07	2.30805e-06	2.54054e-07	4.00672e-07	1.88365e-07	1.88606e-07	6.19837e-07	0.00128375	6.16735e-06	4.08978e-06
TNFRSF7	0.000266341	4.43674e-05	0.000163363	0.00128342	0.000402958	0.000122909	0.000500113	0.000111994	0.000243017	0.000335175	0.000174892	0.000330375	1.02848e-05	2.102e-05	8.32658e-05	0.0012692	0.000166738	0.00127009
TNFRSF8	2.09121e-05	6.22568e-06	3.41529e-06	5.83481e-05	1.05647e-05	9.23997e-05	5.48474e-05	4.91738e-06	0.000129734	0.000132418	3.66648e-05	7.27449e-06	1.19798e-05	2.96725e-06	1.64661e-05	0.000211686	8.4862e-06	6.7355e-05
TNFRSF9	0.000151774	6.45925e-06	0.000542856	2.96942e-05	3.55867e-05	3.28664e-06	8.08039e-06	2.68003e-07	0.000105993	0.00012578	4.53627e-06	2.14286e-06	8.39936e-07	1.88606e-07	6.19837e-07	6.44548e-06	2.91752e-07	0.00686396
TNFRSF10A	0.0805494	0.0386867	0.0687773	0.0348634	0.0514084	0.0227528	0.0231312	0.0288828	0.0220553	0.0480399	0.0440923	0.102194	0.0168694	0.0145444	0.0376001	0.254309	0.00845084	0.0744972
TNFRSF10B	0.0352205	0.000186073	0.00138227	0.0023997	0.00614131	0.000235184	0.00616241	0.000404492	0.000194037	0.0147824	0.000375147	0.00205956	0.000167913	0.000276451	0.00043888	0.00313064	5.24024e-05	0.0105572
TNFRSF10C	0.00527649	6.35246e-05	0.000220168	0.000217066	0.00169001	0.000903146	5.89213e-05	4.25642e-06	0.000633083	9.56188e-05	1.98655e-06	0.000192685	4.97779e-05	6.83115e-05	0.000116874	4.02873e-05	3.71089e-05	0.000800477
TNFRSF10D	0.0015332	0.000130646	0.0019269	0.000460423	3.87786e-05	5.80207e-06	0.000138666	0.00321437	0.000190308	0.00113862	1.67271e-05	7.38612e-05	0.000295808	2.01436e-06	0.000601477	0.00226906	0.0464314	0.000386151
TNFRSF11A	0.00104812	0.000137073	0.00193891	0.00037579	0.00605494	0.0162713	0.00342429	0.00364826	0.000582262	0.00380822	0.00276114	0.00174714	0.000940175	0.00226369	0.0016109	0.0237357	0.000195691	0.001628
TNFRSF11B	0.0403272	0.0198127	0.00259046	0.0144139	0.0414876	1.25132e-05	0.000640176	2.85569e-05	0.0131038	0.00204762	0.0230403	0.0141909	0.000117552	2.53551e-05	0.00012735	0.0476851	0.00254559	0.00140031
TNFRSF12A	0.160433	0.0219645	0.0420192	0.086668	0.0444128	0.0134039	0.0142231	0.00475145	0.0131006	0.0960855	0.0308978	0.0815791	0.0114778	0.00451783	0.0404941	0.0141197	0.00151085	0.0762503
TNFRSF13B	2.25819e-05	2.16336e-07	1.55367e-07	1.59401e-06	1.15359e-06	2.67848e-07	5.65298e-07	3.58584e-07	3.10482e-07	1.42079e-07	1.91272e-06	1.92967e-06	1.89671e-07	1.88606e-07	5.43959e-07	6.03931e-06	2.91752e-07	7.45112e-07
TNFRSF13C	6.05644e-06	2.13422e-06	3.08237e-06	1.24505e-05	3.71414e-06	1.64474e-06	2.3483e-06	3.58584e-07	8.19712e-07	2.40813e-06	2.54054e-07	4.00672e-07	1.88365e-07	1.88606e-07	6.19837e-07	9.05449e-06	2.91752e-07	8.57027e-06
TNFRSF14	0.00181003	0.0279066	0.00234551	0.00120219	0.00102933	0.00271073	0.0612659	0.0189251	0.00467523	0.00142479	0.000170848	0.00177644	0.00179112	0.00229067	0.0073282	0.195792	0.00863367	0.0639347
TNFRSF17	0.000167528	0.000117418	2.62207e-05	0.000205666	0.000684248	0.000339386	0.000133799	8.57487e-05	1.86545e-05	0.00035452	0.00102548	0.00148422	0.0001518	0.00019857	0.000919493	0.0118219	0.00013135	5.65014e-05
TNFRSF18	1.52606e-05	4.63676e-06	3.15722e-06	1.06575e-05	1.1284e-05	4.13515e-06	3.53062e-06	3.22309e-06	5.32695e-06	8.13234e-05	4.0208e-06	0.00136536	5.33903e-06	5.22727e-06	9.13277e-06	4.08938e-05	2.60787e-06	9.08678e-06
TNFRSF19	0.000279188	6.5922e-06	3.16056e-05	1.03753e-06	0.000180111	0.00014079	2.34791e-05	3.58584e-07	3.37185e-05	1.42079e-07	9.46585e-06	3.94424e-07	3.88363e-07	1.40379e-06	6.19837e-07	5.57742e-05	3.03879e-07	0.000116208
TNFRSF21	0.0184079	0.0306025	0.0262106	0.0501109	0.265956	0.0237438	0.0284349	0.00428529	0.0389913	0.0222219	0.103674	0.265086	0.00977602	0.0307566	0.159597	1.59014	0.0656467	0.107709
TNFRSF25	0.000356845	0.000171817	0.000108461	0.000937534	0.000692083	9.57282e-05	0.000538579	0.000248552	8.92943e-05	0.000261112	0.00038728	0.00067798	6.12464e-05	6.44467e-05	0.000131753	0.00185826	7.40633e-05	0.00103495
